# Supplementary material for: Many-particle Brownian and Langevin Dynamics Simulations with the Brownmove package
Source: BMC Biophys. 2011 Apr 13;4:7. doi: 10.1186/2046-1682-4-7 (PMC3098214; doi:10.1186/2046-1682-4-7)
Supplement: Additional file 1 — Brownmove definition file for a constrained bead-spring polymer. This (ASCII text) file defines a bead-spring polymer for a brownmove simulation with five beads connected by springs between the direct and the next neighbours. Each bead has a single van-der-Waals sphere to prevent mutual overlap between the beads, a sphere for hydrodynamic interactions, and two to four hook-up points for the connecting springs. For further details see the comments in this protein definition file. [file 2046-1682-4-7-S1.BDEF]

# ####################################################
# brownmove definition file for
# a constrained polymer of 5 uncharged beads with HI
# 
# Tihamer Geyer, 2011
# ####################################################


Protein polyN5
    # potential offset of the following defs
    # A "position" is defined by three positions (x, y, z) and a rotation
    # consisting of rotation angle (in degrees) and a normalized vector
    # that defines the rotation axis.
    position 0.0 0.0 0.0  0.0 1.0 0.0 0.0

    # Defintion of the polymer bonds - the spring constants are defined in 
    # the simulation setup file
    # For the five beads we need four 1-2-bonds between direct neighbors and
    # three 1-3-bonds
    Bonds PolyBonds
        # label  length  spring_constant
        B01     2.5     $SPRING
        B12     2.5     $SPRING
        B23     2.5     $SPRING
        B34     2.5     $SPRING
        B02     5.0     $STIFFER
        B13     5.0     $STIFFER
        B24     5.0     $STIFFER
    End

    
    # Definition of the first bead. The beads are initially placed along 
    # the x-axis with the CM at 0 and spaced 2.5 nm apart.
    Gestalt Bead0
        # position of this bead (Gestalt) within the frame of the protein
        position -5.0 0.0 0.0  0.0 1.0 0.0 0.0
        # Diffusional "properties:
        # "D0" D0_trans D0_rot mass radius
        D0     1.0      0.0    0.0  1.0

        # Here the springs are attached: given by position within Gestalt and spring label
        BondShape Hooks0
            0.0 0.0 0.0     B01
            0.0 0.0 0.0     B02
        End

        # a single centered vdW sphere to prevent overlap
        VdwShape Inner0
            # position   radius  color
            0.0 0.0 0.0   1.0     0
        End
        
        # a centered sphere for HI: just the radius needs to be defined
        HiShape HiS
            1.0
        End
    End Gestalt
    # done with the first bead


    # second bead - similar to the first one
    Gestalt Bead1
        # 2.5 nm right of the first bead
        position -2.5 0.0 0.0  0.0 1.0 0.0 0.0
        D0  1.0  0.0 0.0 1.0

        # now we have three bonds on this Gestalt
        BondShape Hooks0
            0.0 0.0 0.0     B01
            0.0 0.0 0.0     B12
            0.0 0.0 0.0     B13
        End

        VdwShape Inner0
            0.0 0.0 0.0 1.0     0
        End
        
        HiShape HiS
            1.0
        End
    End Gestalt

    
    # bead #3 without further comments :-)
    Gestalt Bead2
        position 0.0 0.0 0.0  0.0 1.0 0.0 0.0
        D0  1.0  0.0 0.0 1.0

        BondShape Hooks0
            0.0 0.0 0.0     B02
            0.0 0.0 0.0     B12
            0.0 0.0 0.0     B23
            0.0 0.0 0.0     B24
        End

        VdwShape Inner0
            0.0 0.0 0.0 1.0     0
        End
        
        HiShape HiS
            1.0
        End
    End Gestalt

    
    Gestalt Bead3
        position 2.5 0.0 0.0  0.0 1.0 0.0 0.0
        D0  1.0  0.0 0.0 1.0

        BondShape Hooks0
            0.0 0.0 0.0     B13
            0.0 0.0 0.0     B23
            0.0 0.0 0.0     B34
        End

        VdwShape Inner0
            0.0 0.0 0.0 1.0     0
        End
        
        HiShape HiS
            1.0
        End
    End Gestalt

    
    Gestalt Bead4
        position 5.0 0.0 0.0  0.0 1.0 0.0 0.0
        D0  1.0  0.0 0.0 1.0

        BondShape Hooks0
            0.0 0.0 0.0     B24
            0.0 0.0 0.0     B34
        End

        VdwShape Inner0
            0.0 0.0 0.0 1.0     0
        End
        
        HiShape HiS
            1.0
        End
    End Gestalt
    
    # now all five beads are defined, we're done
End
