# Supplementary material for: Many-particle Brownian and Langevin Dynamics Simulations with the Brownmove package
Source: BMC Biophys. 2011 Apr 13;4:7. doi: 10.1186/2046-1682-4-7 (PMC3098214; doi:10.1186/2046-1682-4-7)
Supplement: Additional file 2 — Simulation setup file for the bead-spring polymer examples. This (ASCII text) file defines the global parameters, which polymer to use, and the boundary conditions for the bead-spring polymer example simulations. For details see the comments in the file. [file 2046-1682-4-7-S2.BSC]

# ######################################################
# brownmove-setup-file for a bead-spring polymer
# 
# Tihamer Geyer, 2011
# ######################################################

# Timesteps etc
timestep    0.0005     # simulation timestep in [ps]
runsteps    1000000    # length of simulation in timesteps
outsteps    20         # output every .. timesteps

# this keywords prevents a dump of the final particle positions at the end of the simulation
noProteinDump


# Here the vdW interactions are defined:
# number of differernt vdW colors to be used
vdwarraysize    1
# we need one definition line for every pair of non-zero interactions:
# (for more details on these parameters check the brownmove docs)
# vdWParms  clr1 clr2   type    C_12      C_6  C_3  R_0  DR        Rmin         Rmax
vdwparms    0  0        LJ      9.744594  0.0  0.0  1.0  1.122562  -0.14088552  10.0


# Some constants to simplify life :-)
# Note that the replacement string extends until the end of the line.
# 
# a label to pick the protein and to name the output files
constant    LABEL    n5_HI
# spring constants for direct and next neighbor bonds
constant    SPRING    1000.0
constant    STIFFER      0.1


# protein definitions: label, file and number (starting with 1)
protein     poly    polymer_$LABEL.browndef   1


# analyzer-script: the first one is for testing and demonstration, for
# a real analysis we used the second one
analysis     cat > poly_$LABEL.txt
# analysis    perl ./PolymerCompactor.pl > datafiles/poly_$LABEL_stiff$STIFFER.txt


# Here should follow a definition of the simulation volume:
# No definition here <=> unbounded volume


# start sim with these proteins in place (only one polymer here)
# (use label from above)
startWith   poly        0.0 0.0 0.0   0.0 1.0 0.0 0.0
