# Supplementary material for: Many-particle Brownian and Langevin Dynamics Simulations with the Brownmove package
Source: BMC Biophys. 2011 Apr 13;4:7. doi: 10.1186/2046-1682-4-7 (PMC3098214; doi:10.1186/2046-1682-4-7)
Supplement: Additional file 4 — Brownmove definition file for the N = 13 "elastic protein". For more details see the comments in this (ASCII text) file. [file 2046-1682-4-7-S4.BDEF]

# ##########################################################
# brownmove definition file for
# (roughly spherical) particle of 13 small beads of
# r = 2 nm and HI with a 5nm spacing on a hexagonal grid
# 
# Tihamer Geyer, 2011
# ##########################################################


# The actual values of the spring constant and the translational 
# diff-coeff of the individual beads were defined on the command line
# when starting the simulation.
# Typical values were
#   SPRING = 100  [kJ/(mol nm2)]
#   D0trans = 1.2e-4 [nm2/ps]
#   MASS = 0.0 or 20.0
# With that spring constant we could use a timestep of 50 ps 
# with the BD propagation scheme.

Protein Klumpen
    Bonds KlumpBonds
        # label   length  spring-const
        B-100_-100  5.0  $SPRING
        B-100_-101  5.0  $SPRING
        B-100_-110  5.0  $SPRING
        B-100_0-10  5.0  $SPRING
        B-100_00-1  5.0  $SPRING
        B-100_000   5.0  $SPRING
        B-101_-101  5.0  $SPRING
        B-101_-110  5.0  $SPRING
        B-101_0-11  5.0  $SPRING
        B-101_000   5.0  $SPRING
        B-101_001   5.0  $SPRING
        B-110_-101  5.0  $SPRING
        B-110_-110  5.0  $SPRING
        B-110_000   5.0  $SPRING
        B-110_01-1  5.0  $SPRING
        B-110_010   5.0  $SPRING
        B0-10_0-10  5.0  $SPRING
        B0-10_0-11  5.0  $SPRING
        B0-10_00-1  5.0  $SPRING
        B0-10_000   5.0  $SPRING
        B0-10_1-10  5.0  $SPRING
        B0-11_0-11  5.0  $SPRING
        B0-11_000   5.0  $SPRING
        B0-11_001   5.0  $SPRING
        B0-11_1-10  5.0  $SPRING
        B00-1_0-10  5.0  $SPRING
        B00-1_00-1  5.0  $SPRING
        B00-1_000   5.0  $SPRING
        B00-1_01-1  5.0  $SPRING
        B00-1_10-1  5.0  $SPRING
        B000_0-11   5.0  $SPRING
        B000_000    5.0  $SPRING
        B000_001    5.0  $SPRING
        B000_01-1   5.0  $SPRING
        B000_010    5.0  $SPRING
        B000_1-10   5.0  $SPRING
        B000_10-1   5.0  $SPRING
        B000_100    5.0  $SPRING
        B001_001    5.0  $SPRING
        B001_010    5.0  $SPRING
        B001_100    5.0  $SPRING
        B01-1_000   5.0  $SPRING
        B01-1_01-1  5.0  $SPRING
        B01-1_010   5.0  $SPRING
        B01-1_10-1  5.0  $SPRING
        B010_001    5.0  $SPRING
        B010_010    5.0  $SPRING
        B010_100    5.0  $SPRING
        B1-10_1-10  5.0  $SPRING
        B1-10_10-1  5.0  $SPRING
        B1-10_100   5.0  $SPRING
        B10-1_1-10  5.0  $SPRING
        B10-1_10-1  5.0  $SPRING
        B10-1_100   5.0  $SPRING
        B100_100    5.0  $SPRING
    End

    
    # the first bead
    Gestalt Bead-100
        # position within the Protein
        position -5 0 0 0.0 1.0 0.0 0.0
        #   Dtrans    Drot  mass  radius
        D0  $D0trans  0.0   $MASS    2

        VdwShape Form
            # position  radius  color
            0.0 0.0 0.0   2      0
        End

        HiShape His # centered sphere: only the radius
            2
        End

        BondShape bs
            # position    bond-label
            0.0 0.0 0.0   B-100_-101
            0.0 0.0 0.0   B-100_-110
            0.0 0.0 0.0   B-100_0-10
            0.0 0.0 0.0   B-100_00-1
            0.0 0.0 0.0   B-100_000
        End
    End

    # next bead...
    Gestalt Bead-101
        position -2.5 1.44337567297406 4.08248290463863 0.0 1.0 0.0 0.0
        D0  $D0trans  0.0   $MASS    2

        VdwShape Form
            0.0 0.0 0.0 2 0
        End

        HiShape His
            2
        End

        BondShape bs
            0.0 0.0 0.0   B-100_-101
            0.0 0.0 0.0   B-101_-110
            0.0 0.0 0.0   B-101_0-11
            0.0 0.0 0.0   B-101_000
            0.0 0.0 0.0   B-101_001
        End
    End

    Gestalt Bead-110
        position -2.5 4.33012701892219 0 0.0 1.0 0.0 0.0
        D0  $D0trans  0.0   $MASS    2

        VdwShape Form
            0.0 0.0 0.0 2 0
        End

        HiShape His
            2
        End

        BondShape bs
            0.0 0.0 0.0   B-100_-110
            0.0 0.0 0.0   B-110_-101
            0.0 0.0 0.0   B-110_000
            0.0 0.0 0.0   B-110_01-1
            0.0 0.0 0.0   B-110_010
        End
    End

    Gestalt Bead0-10
        position -2.5 -4.33012701892219 0 0.0 1.0 0.0 0.0
        D0  $D0trans  0.0   $MASS    2

        VdwShape Form
            0.0 0.0 0.0 2 0
        End

        HiShape His
            2
        End

        BondShape bs
            0.0 0.0 0.0   B-100_0-10
            0.0 0.0 0.0   B0-10_0-11
            0.0 0.0 0.0   B0-10_00-1
            0.0 0.0 0.0   B0-10_000
            0.0 0.0 0.0   B0-10_1-10
        End
    End

    Gestalt Bead0-11
        position 0 -2.88675134594813 4.08248290463863 0.0 1.0 0.0 0.0
        D0  $D0trans  0.0   $MASS    2

        VdwShape Form
            0.0 0.0 0.0 2 0
        End

        HiShape His
            2
        End

        BondShape bs
            0.0 0.0 0.0   B-101_0-11
            0.0 0.0 0.0   B0-10_0-11
            0.0 0.0 0.0   B0-11_000
            0.0 0.0 0.0   B0-11_001
            0.0 0.0 0.0   B0-11_1-10
        End
    End

    Gestalt Bead00-1
        position -2.5 -1.44337567297406 -4.08248290463863 0.0 1.0 0.0 0.0
        D0  $D0trans  0.0   $MASS    2

        VdwShape Form
            0.0 0.0 0.0 2 0
        End

        HiShape His
            2
        End

        BondShape bs
            0.0 0.0 0.0   B-100_00-1
            0.0 0.0 0.0   B00-1_0-10
            0.0 0.0 0.0   B00-1_000
            0.0 0.0 0.0   B00-1_01-1
            0.0 0.0 0.0   B00-1_10-1
        End
    End

    Gestalt Bead000
        position 0 0 0 0.0 1.0 0.0 0.0
        D0  $D0trans  0.0   $MASS    2

        VdwShape Form
            0.0 0.0 0.0 2 0
        End

        HiShape His
            2
        End

        BondShape bs
            0.0 0.0 0.0   B-100_000
            0.0 0.0 0.0   B-101_000
            0.0 0.0 0.0   B-110_000
            0.0 0.0 0.0   B0-10_000
            0.0 0.0 0.0   B000_0-11
            0.0 0.0 0.0   B00-1_000
            0.0 0.0 0.0   B000_001
            0.0 0.0 0.0   B000_01-1
            0.0 0.0 0.0   B000_010
            0.0 0.0 0.0   B000_1-10
            0.0 0.0 0.0   B000_10-1
            0.0 0.0 0.0   B000_100
        End
    End

    Gestalt Bead001
        position 2.5 1.44337567297406 4.08248290463863 0.0 1.0 0.0 0.0
        D0  $D0trans  0.0   $MASS    2

        VdwShape Form
            0.0 0.0 0.0 2 0
        End

        HiShape His
            2
        End

        BondShape bs
            0.0 0.0 0.0   B-101_001
            0.0 0.0 0.0   B0-11_001
            0.0 0.0 0.0   B000_001
            0.0 0.0 0.0   B001_010
            0.0 0.0 0.0   B001_100
        End
    End

    Gestalt Bead01-1
        position 0 2.88675134594813 -4.08248290463863 0.0 1.0 0.0 0.0
        D0  $D0trans  0.0   $MASS    2

        VdwShape Form
            0.0 0.0 0.0 2 0
        End

        HiShape His
            2
        End

        BondShape bs
            0.0 0.0 0.0   B-110_01-1
            0.0 0.0 0.0   B00-1_01-1
            0.0 0.0 0.0   B01-1_000
            0.0 0.0 0.0   B01-1_010
            0.0 0.0 0.0   B01-1_10-1
        End
    End

    Gestalt Bead010
        position 2.5 4.33012701892219 0 0.0 1.0 0.0 0.0
        D0  $D0trans  0.0   $MASS    2

        VdwShape Form
            0.0 0.0 0.0 2 0
        End

        HiShape His
            2
        End

        BondShape bs
            0.0 0.0 0.0   B-110_010
            0.0 0.0 0.0   B000_010
            0.0 0.0 0.0   B010_001
            0.0 0.0 0.0   B01-1_010
            0.0 0.0 0.0   B010_100
        End
    End

    Gestalt Bead1-10
        position 2.5 -4.33012701892219 0 0.0 1.0 0.0 0.0
        D0  $D0trans  0.0   $MASS    2

        VdwShape Form
            0.0 0.0 0.0 2 0
        End

        HiShape His
            2
        End

        BondShape bs
            0.0 0.0 0.0   B0-10_1-10
            0.0 0.0 0.0   B0-11_1-10
            0.0 0.0 0.0   B000_1-10
            0.0 0.0 0.0   B1-10_10-1
            0.0 0.0 0.0   B1-10_100
        End
    End

    Gestalt Bead10-1
        position 2.5 -1.44337567297406 -4.08248290463863 0.0 1.0 0.0 0.0
        D0  $D0trans  0.0   $MASS    2

        VdwShape Form
            0.0 0.0 0.0 2 0
        End

        HiShape His
            2
        End

        BondShape bs
            0.0 0.0 0.0   B00-1_10-1
            0.0 0.0 0.0   B000_10-1
            0.0 0.0 0.0   B01-1_10-1
            0.0 0.0 0.0   B10-1_1-10
            0.0 0.0 0.0   B10-1_100
        End
    End

    Gestalt Bead100
        position 5 0 0 0.0 1.0 0.0 0.0
        D0  $D0trans  0.0   $MASS    2

        VdwShape Form
            0.0 0.0 0.0 2 0
        End

        HiShape His
            2
        End

        BondShape bs
            0.0 0.0 0.0   B000_100
            0.0 0.0 0.0   B001_100
            0.0 0.0 0.0   B010_100
            0.0 0.0 0.0   B1-10_100
            0.0 0.0 0.0   B10-1_100
        End
    End

End
