# Supplementary material for: Many-particle Brownian and Langevin Dynamics Simulations with the Brownmove package
Source: BMC Biophys. 2011 Apr 13;4:7. doi: 10.1186/2046-1682-4-7 (PMC3098214; doi:10.1186/2046-1682-4-7)
Supplement: Additional file 5 — Simulation setup file for the diffusion-between-obstacles examples. Brownmove simulation setup file for a 2D periodic box with two oppositely placed constant density interfaces and an array of obstacles as sketched in Figure 9. The constant density interfaces and the obstacles are defined in "boxWithObstacles.bdef" which is given as additional file 6, while the mobile particles are defined in "simpleBead.bdef" (see additional file 7). For more details see the comments in the setup file. [file 2046-1682-4-7-S5.BSC]

# ######################################################################
# brownmove simulation definition for a setup of
# many particle diffusion through a layer of fixed obstacles
# 
# Tihamer Geyer, 2011
# ######################################################################


# Timesteps etc
timestep    10.0            # [ps]
runsteps    10000000        # length of sim in timesteps
outsteps    100             # output every .. timesteps

# no dump of the final protein positions
noProteinDump

# Defintion of the vdW interactions: We need two colors for the obstacles (0) and the mobile particles (1).
# number of different vdW colors to be used
vdwarraysize    2
# Case 1: only repulsive interactions betweeen all pairs
# Case 2: additional attractive r^6 term for pair 0-1 (=> uncomment second 0-1 definition line)
# vdWParms  clr1 clr2   type    C_12     C_6        C_3  R_0 DR        Rmin         Rmax
vdwparms    0  0        LJ      9.744594 0.0        0.0  2.0 2.244924  -0.19639774  10.0
vdwparms    0  1        LJ      9.744594 0.0        0.0  2.0 2.244924  -0.19639774  10.0
# vdwparms  0  1        LJ      9.744594 -14.616891 0.0  2.0 1.839593  -0.041810567 10.0
vdwparms    1  1        LJ      9.744594 0.0        0.0  2.0 2.244924  -0.19639774  10.0


# define obstacle radius here so that we can use it in the name of the output file
constant    RADIUS  6.0
# variable part of the output file: adapt for no obstacles or a single layer and comment out
# the corresponding lines in the simulation box definition file
constant    LABEL   doubleObstacles_R$RADIUS


# analyzer-script: the first variant saves the snapshots to disk and also displays a live histogram,
# the second (which was used for the production runs) simply saves the output for later analysis.
# analysis  tee punktsBetween_$LABEL.txt | perl histogram_x_gnuplot.pl -35 35 140 10 | gnuplot
analysis    cat > punktsBetween_$LABEL.txt


# protein definition
protein     singleBead  simpleBead.browndef  1


# Particle reservoirs for the fixed density boundary conditions in x direction.
# We need an acceptor-injector pair per surface which each require one reservoir.
# (The rho=0 injector at x = -30 is omitted as it does nothing anyway)
# reservoir label     initial dens.  inv. Vol
reservoir   PunktRein   4e-4          0.0
reservoir   PunktRaus   0.0           1.0
reservoir   PunktUnten  0.0           1.0


# 2D periodic boundary conditions parallel to the membrane in y-z-directions
# The simulation volumes extends until +-20nm in y and z
periodicBox   0.0  40.0  40.0

# the definition of x-interfaces and the obstacles
box         boxWithObstacles.browndef


# Some defs for output of reservoir densities and particle numbers At each
# output step the time, the number of particles of type "Punkt" in the
# simulation volume and the number of "Punkts" that left at x=-20nm are
# written to the output file.
outputfile      passedThrough_$LABEL.txt
number          Punkt
density         PunktUnten
