# Supplementary material for: Many-particle Brownian and Langevin Dynamics Simulations with the Brownmove package
Source: BMC Biophys. 2011 Apr 13;4:7. doi: 10.1186/2046-1682-4-7 (PMC3098214; doi:10.1186/2046-1682-4-7)
Supplement: Additional file 6 — Brownmove definition file for a simulation box with two constant density interfaces and a central array of fixed spherical obstacles (see Figure 9). For more details see the comments in this (ASCII text) file. [file 2046-1682-4-7-S6.BDEF]

# ##################################################################
# Definition of a simulation box for a brownmove simulation
# that consists of two reservoir interfaces at x = +-30 nm.
# At x=-20nm the density is set to 0.
# 
# Arund x = 0 there are one or two layers of nine obstacles
# on a 3x3 grid. When two layers are used, the second layer 
# is shifted relative to the first in y-z-direction.
# 
# The simulation volume is bounded in y and z direction by 
# periodic boundary conditions at y, z = +- 20 nm (=> Ly, Lz = 40).
# This is specified in the global simulation definition file.
# 
# Tihamer Geyer, 2011
# ###################################################################


# the lid: y-z-plane at x = +20, Normal pointing towards -x
# Injector/acceptor pair to model constant density conditions
Wall Oben
    position  30.0 0.0 0.0  180.0 0.0 1.0 0.0
    
    Injector Rein
        # Mask  Center    extension (+-ly +-lz)
        Mask    0.0  0.0  20.0  20.0
        # molecule  Name   Reservoir
        Molecule    Punkt  PunktRein
    End
    
    Acceptor Raus
        # Mask  Center     extension (+-ly +-lz)
        Mask    0.0  0.0   20.0  20.0
        # molecule  Name    Reservoir
        Molecule    Punkt   PunktRaus
    End
End


# Bottom wall at x = -30 with an acceptor.
# No injector => external density = 0
Wall Unten
    position  -30.0 0.0 0.0  0.0 1.0 0.0 0.0

    # at some time during the model setup phase there was a version with 
    # a vdW wall at the bottom instead of the fixed  rho=0 density
    # Gestalt Boden
        # position 0.0 0.0 0.0  0.0 1.0 0.0 0.0

        # VdwShape vdwUnten
        #   # type:wall  offset  color (normal defined by Gestalt)
        #   wall -0.3  1
        #   # und eine vdW sphere in der Ebene
        #   # 0.0 0.0 0.0  4.0 0
        # End
    # End

    Acceptor UntenRaus
        # Mask  Center     extension (+-ly +-lz)
        Mask    0.0  0.0   20.0  20.0
        # molecule  Name    Reservoir
        Molecule    Punkt   PunktUnten
    End
End


# the obstacles: modelled by a wall at x = 0 with some vdw spheres
Wall Obstacles
    position   0.0 0.0 0.0   0.0 1.0 0.0 0.0
    
    Gestalt Hindernis
        position   0.0 0.0 0.0   0.0 1.0 0.0 0.0
        
        VdwShape Kugeln
            # either use this first set of vdW spheres at x = 0 ....
#           0.0  -13.33 -13.33    $RADIUS   0
#           0.0  -13.33   0.0     $RADIUS   0
#           0.0  -13.33  13.33    $RADIUS   0
#           0.0    0.0  -13.33    $RADIUS   0
#           0.0    0.0    0.0     $RADIUS   0
#           0.0    0.0   13.33    $RADIUS   0
#           0.0   13.33 -13.33    $RADIUS   0
#           0.0   13.33   0.0     $RADIUS   0
#           0.0   13.33  13.33    $RADIUS   0
            
            # ... or these 18 spheres at x = +-10 nm forming two layers
            10.0  -13.33 -13.33    $RADIUS   0
            10.0  -13.33   0.0     $RADIUS   0
            10.0  -13.33  13.33    $RADIUS   0
            10.0    0.0  -13.33    $RADIUS   0
            10.0    0.0    0.0     $RADIUS   0
            10.0    0.0   13.33    $RADIUS   0
            10.0   13.33 -13.33    $RADIUS   0
            10.0   13.33   0.0     $RADIUS   0
            10.0   13.33  13.33    $RADIUS   0
            
            -10.0  -10.0  -10.0    $RADIUS   0
            -10.0  -10.0    3.33   $RADIUS   0
            -10.0  -10.0   16.66   $RADIUS   0
            -10.0    3.33 -10.0    $RADIUS   0
            -10.0    3.33   3.33   $RADIUS   0
            -10.0    3.33  16.66   $RADIUS   0
            -10.0   16.66 -10.0    $RADIUS   0
            -10.0   16.66   3.33   $RADIUS   0
            -10.0   16.66  16.66   $RADIUS   0
        End
    End
End
