# Supplementary material for: Many-particle Brownian and Langevin Dynamics Simulations with the Brownmove package
Source: BMC Biophys. 2011 Apr 13;4:7. doi: 10.1186/2046-1682-4-7 (PMC3098214; doi:10.1186/2046-1682-4-7)
Supplement: Additional file 7 — Brownmove particle definition file for a minimal spherical, uncharged, van-der-Waals particle used in the diffusion-between-obstacles example. [file 2046-1682-4-7-S7.BDEF]

# ###################################################
# browmove definition of  a minimal vdW particle
# 
# Tihamer Geyer, 2011
# ###################################################


Protein Punkt
    # Center of the protein's coordinate system
    position 0.0 0.0 0.0  0.0 1.0 0.0 0.0
    D0  1e-4    # effective translational CM diffusion coefficient, required by the injector
    
    Gestalt Bead
        # position of this Gestalt within the protein
        position 0.0 0.0 0.0  0.0 1.0 0.0 0.0
        #   Dtrans  Drot  Mass  radius
        D0  1.0e-4  0.0   0.0  2.0

        VdwShape Form
            # position    radius  color
            0.0 0.0 0.0   2.0     1
        End
        # that's all we need
    End
End Protein
