# Supplementary material for: Many-particle Brownian and Langevin Dynamics Simulations with the Brownmove package
Source: BMC Biophys. 2011 Apr 13;4:7. doi: 10.1186/2046-1682-4-7 (PMC3098214; doi:10.1186/2046-1682-4-7)
Supplement: Additional file 8 — Brownmove particle definition file for the agglomeration-with-network-analysis example simulation. As sketched in Figure 10 A the particle consists of two displaced van-der-Waals spheres with different "colour" indices. Together with the parameter definitions in the simulation setup file (see additional file 9) the spheres with colour 0 can stick to each other while all other pairs have purely repulsive interactions. For more details see the comments in this (ASCII text) file. [file 2046-1682-4-7-S8.BDEF]

# ####################################################
# brownmove definition file fora protein of two 
# displaced vdW spheres, one of which is sticky
# 
# Tihamer Geyer, 2011
# ####################################################


Protein Doppel
    position    0.0 0.0 0.0   0.0 1.0 0.0 0.0
    D0 1.2e-4   # effective D_trans (unused)
    
    Gestalt DG
        position    0.0 0.0 0.0  0.0 1.0 0.0 0.0
        # diffuses like a sphere of radius 2nm and relative density 1.1 
        # (=> m = 18 kDa, LD propagation)
        #  D_trans  D_rot    mass  radius
        D0  1.2e-4  2.26e-5  18.0  2.0
        
        VdwShape VS
            # two spheres displaced and with different colors
            # attraction between color pairs 0-0 is set in the 
            # simulation definition file (=> vdw params)
            0.5 0.0 0.0   1.7   0
            -0.5 0.0 0.0  1.7   1
        End
    End
End
