# Supplementary material for: Many-particle Brownian and Langevin Dynamics Simulations with the Brownmove package
Source: BMC Biophys. 2011 Apr 13;4:7. doi: 10.1186/2046-1682-4-7 (PMC3098214; doi:10.1186/2046-1682-4-7)
Supplement: Additional file 9 — Brownmove simulation setup file for the agglomeration-with-network-analysis example simulation. [file 2046-1682-4-7-S9.BSC]

# #########################################################
# brownmove simulation definition for simulations of
# vdW "Doppel" particles
# 
# Tihamer Geyer, 2011
# #########################################################


# actually, the timestep was defined on the commandline... (but also set to 10 ps)
# constant DT        10.0

# Timesteps etc..
timestep    $DT         # [ps]
runsteps    10000000    # total simulation duration in timesteps
outsteps    1000        # output every .. timesteps

# we don't want no final protein dump
noProteinDump


# vdW interaction parameters
# we need two different colors, attractive term only for 0-0-pair, all have repulsion
vdwarraysize    2
# The potentials are linearized at V >= 3kT (=> Rmin)
# The repulsive+attractive 0-0-pairs is slightly longer-ranged (numerically more efficient 
# than a deeper well at the same extension -- and why not?) 
# Note that DR is set such that V = 1kT when two vdW spheres touch, indep. of potential range.
# vdWParms  clr1 clr2  type     C_12  C_6     C_3   R_0   DR      Rmin     Rmax
vdwparms     0    0     LJ      7.31  -17.05  0.0   1.5   1.29    -0.0194  10.0
vdwparms     0    1     LJ      7.31  0.0     0.0   0.7   0.7671  -0.067   10.0
vdwparms     1    1     LJ      7.31  0.0     0.0   0.7   0.7671  -0.067   10.0


# analyzer-script (again the simple version is active for demonstration)
analysis    cat > doppelAggl.txt
# The "extractor" converts the proteins' positions and orientations into the positions of the 
# two individual vdw spheres, then the 0-color-spheres are used for the network analysis.
# analysis  ./extractor vdw -p doppel.bdef 1 > doppelAggl_vdw.txt

# protein definitions: file and position in that file (>= 1)
protein     Doppel      doppel.bdef 1


# 3D periodic boundary conditions (using image particles)
periodicBox     30.0 30.0 30.0      # box extends up to +-15nm in each direction


# start the simulation with these 27 proteins:
# (a random placement would be "better", but the equilibration phase ain't that long anyway)
startWith   Doppel    0.0   0.0   4.0   0.0 1.0 0.0 0.0
startWith   Doppel    0.0   8.0  -4.0   0.0 1.0 0.0 0.0
startWith   Doppel    0.0  -8.0  -4.0   0.0 1.0 0.0 0.0
startWith   Doppel    8.0   0.0  -4.0   0.0 1.0 0.0 0.0
startWith   Doppel   -8.0   0.0  -4.0   0.0 1.0 0.0 0.0
startWith   Doppel    8.0   8.0   4.0   0.0 1.0 0.0 0.0
startWith   Doppel   -8.0   8.0   4.0   0.0 1.0 0.0 0.0
startWith   Doppel    8.0  -8.0   4.0   0.0 1.0 0.0 0.0
startWith   Doppel   -8.0  -8.0   4.0   0.0 1.0 0.0 0.0

startWith   Doppel    0.0   0.0  12.0   0.0 1.0 0.0 0.0
startWith   Doppel    0.0   8.0   4.0   0.0 1.0 0.0 0.0
startWith   Doppel    0.0  -8.0   4.0   0.0 1.0 0.0 0.0
startWith   Doppel    8.0   0.0   4.0   0.0 1.0 0.0 0.0
startWith   Doppel   -8.0   0.0   4.0   0.0 1.0 0.0 0.0
startWith   Doppel    8.0   8.0  12.0   0.0 1.0 0.0 0.0
startWith   Doppel   -8.0   8.0  12.0   0.0 1.0 0.0 0.0
startWith   Doppel    8.0  -8.0  12.0   0.0 1.0 0.0 0.0
startWith   Doppel   -8.0  -8.0  12.0   0.0 1.0 0.0 0.0

startWith   Doppel    0.0   0.0  -4.0   0.0 1.0 0.0 0.0
startWith   Doppel    0.0   8.0 -12.0   0.0 1.0 0.0 0.0
startWith   Doppel    0.0  -8.0 -12.0   0.0 1.0 0.0 0.0
startWith   Doppel    8.0   0.0 -12.0   0.0 1.0 0.0 0.0
startWith   Doppel   -8.0   0.0 -12.0   0.0 1.0 0.0 0.0
startWith   Doppel    8.0   8.0  -4.0   0.0 1.0 0.0 0.0
startWith   Doppel   -8.0   8.0  -4.0   0.0 1.0 0.0 0.0
startWith   Doppel    8.0  -8.0  -4.0   0.0 1.0 0.0 0.0
startWith   Doppel   -8.0  -8.0  -4.0   0.0 1.0 0.0 0.0

# CU
